# Supplementary material for: Enhanced Expression of Alcohol Dehydrogenase I in Pichia pastoris Reduces the Content of Acetaldehyde in Wines
Source: Microorganisms. 2023 Dec 25;12(1):38. doi: 10.3390/microorganisms12010038 (PMC10820543; doi:10.3390/microorganisms12010038)
Supplement: Supplementary file 1 [file microorganisms-12-00038-s001.zip]

Archive with 1 entries (1 files):
- microorganisms-2729863-supplementary.pdf
